# Supplementary material for: Prevalence of detectable viral load and its associated factors among adult patients receiving ART in Choma District, Zambia
Source: PLoS One. 2025 Apr 3;20(4):e0320571. doi: 10.1371/journal.pone.0320571 (PMC11967971; doi:10.1371/journal.pone.0320571)
Supplement: S1 minimal dataset — (XLSX) [file pone.0320571.s001.xlsx]

## Sheet: Sheet1
sex	edu_level	marital_s	married	work_12m	no_people_18	religion	l_alone	income_1000	c_smoke	ever_smoke	smokeless_t	ever_smokeless_t	cc_alcohol	alcohol_c	ever_c_alcohol	no_meals_d	meals_balanced	veg_per_week	year_hiv_d	perinatal_hiv	Peri_hiv	type_hiv	vl	non_svl	det_vl	cd4	art_months	art_reg	art_base	meds_reg	art_line	time_med	missed_art	miss_art	problem_med	prob_med	side_effects	tak_other_drugs	counsel_l
2	2	4	0	2	6	2	2	2	2	2	2	2	2	0	2	1	2	5	168	2	0	1	0	0	0		168	tld	1	1	1	3	7	0	1	0	2	2	0
2	2	5	0	2	2	1	2	2	2	2	2	2	2	0	2	3	1	5	144	2	0	1	0	0	0		131	tld	1	1	1	3	5	1	1	0	2	2	1
2	4	2	1	2	0			2	2	2	2	2	2	0	1	2	2	7	144	2	0	1	0	0	0		95	tld	1	1	1	3	7	0	1	0	2	2	0
2	3	5	0	1	0	2	2	1	2	2	2	2	1	1	1	3	3	7	154	2	0	1	0	0	0		146	tld	1	1	1	3	6	1	1	0	2	2	1
2	2	2	1	1	0		2	1	2	1	2	2	1	1	1	3	2	7	68	2	0	1	0	0	0		68	tld	1	1	1	3	4	1	1	0	2	2	0
2	2	3	0	1	0	2	2	1	2	2	2	1	2	0	1	3	1	7	47	2	0	1	0	0	0		47	tld	1	1	1	3	5	1	1	0	2	2	0
1	2	1	0	2	3	2	2	2	2	2	2	2	2	0	1	3	2	5	240	2	0	1	0	0	0		175	tld	1	1	1	3	7	0	1	0	2	2	0
1	2	2	1	1	5	2	2	1	2	2	2	2	2	0	2	3	1	7	170	2	0	1	0	0	0		157	tld	1	1	1	3	7	0	1	0	2	2	0
2	3	4	0	1	0	2	2	1	2	2	2	2	1	1	1	3	1	7	79	2	0	1	0	0	0		65	tld	1	1	1	3	7	0	1	0	2	2	0
2	3	5	0	1	1	88		1	2	1	2	1	1	1	1	2	1	2	190	2	0	1	0	0	0		157	tld	1	1	1	3	5	1	1	0	2	1	0
1	4	2	1	1	2	2	2	1	1	1	2	1	1	1	1	3	3	7	123	2	0	1	0	0	0		123	tld	1	1	1	3	6	1	1	0	2	2	1
2	2	5	0	1	3	1	2	2	2	2	2	2	2	0	1	2	1	7	203	2	0	1	0	0	0		180	tld	1	1	1	3	7	0	1	0	2	2	1
1	4	3	0	1	5	2	2	1	2	2	2	2	2	0	2	3	2	6	120	2	0	3	0	0	0		120	tld	1	1	1	3	7	0	1	0	2	1	0
2	4	1	0	1	2	2	2	1	2	2	2	2	2	0	1	2	2	7	109	2	0	1	0	0	0		109	tld	1	1	1	3	7	0	1	0	2	2	0
2	4	4	0	1	1	2	2	1	2	2	2	2	1	1	1	3	3	7	116	2	0	1	0	0	0		116	tld	1	1	1	3	6	1	1	0	2	2	0
2	2	4	0	2	2	2	2	2	2	2	2	2	2	0	2	1	2	6	107	2	0	1	0	0	0		107	tld	1	1	1	3	7	0	1	0	2	2	0
1	3	1	0	2	2	2	2	2	1	1	2	2	1	1	1	1	1	7	44	2	0	1	0	0	0		44	tld	1	1	1	3	7	0	1	0	2	2	0
2	2	3	0	2	5	2	2	2	2	2	2	2	2	0	2	1	1	3	179	2	0	1	0	0	0		179	tld	1	1	1	3	7	0	1	0	2	2	0
2	3	1	0	2	3	2	2	2	2	2	2	2	1	1	1	3	3	7	16	2	0	1	0	0	0		16	tld	1	1	1	3	7	0	1	0	2	2	0
2	3	5	0	2	5	2	2	1	2	2	2	2	2	0	2	3	3	7	126	2	0	1	0	0	0		126	tld	1	1	1	3	6	1			2	2	0
2	2	2	1	2	4	2	2	2	2	2	2	2	2	0	2	3	3	7		2	0	1	0	0	0			tld	1	1	1	3	6	1	1	0	2	2	0
2	3	2	1	2	6	88	2	2	2	2	2	2	2	0	2	2	2	6	60	1	1	1	0	0	0		60	tld	1	1	1	3	7	0	1	0	2	1	0
2	1	2	1	2		2	2	2	2	2	2	2	2	0	2	2	2	7	149	2	0	1	0	0	0		149	tld	1	1	1	3	7	0	1	0	2	2	0
2	2	2	1	2	2	2	2	2	2	2	2	2	2	0	2	3	3	5	48	2	0	1	0	0	0		48	tld	1	1	1	3	6	1	1	0	2	2	0
1	4	2	1	1	4	2	2	1	2	2	2	2	2	0	2	3	3	7	96	2	0	1	0	0	0		96	tld	1	1	1	3	6	1	1	0	2	2	0
1	2	4	0	1	2	2	2	1	1	1	2	2	1	1	1	2	1	7	60	2	0	1	0	0	0		60	tld	1	1	1	3	6	1	1	0	2	2	0
2	4	4	0	1	0	2	2	1	2	2	2	2	2	0	2	3	2	7	58	2	0	1	0	0	0		58	tld	1	1	1	3	7	0	1	0	2	2	0
1	2	2	1	2	2	2	2	2	2	2	2	2	2	0	2	3	2	5	168	2	0	1	0	0	0		168	tld	1	1	1	3	6	1	1	0	2	2	0
2	2	2	1	2	7	2	2	2	2	2	2	2	2	0	2	3	2	7	120	2	0	1	0	0	0		120	tld	1	1	1	3	6	1	1	0	2	2	0
2	2	4	0	2	5	2	2	2	2	2	2	2	1	1	1	3	2	7	84	2	0	1	0	0	0		84	tld	1	1	1	3	6	1	1	0	2	2	0
2	2	2	1	2	4	2	2	2	2	2	2	2	2	0	2	3	3	7	12	2	0	1	0	0	0		12	tld	1	1	1	3	6	1	1	0	2	2	0
2	2	2	1	2	6	2	2	2	2	2	2	2	2	0	2	3	2	3	48	2	0	1	0	0	0		48	tld	1	1	1	3	6	1	1	0	2	2	0
2	4	2	1	2	5	2	2	2	2	2	2	2	2	0	2	3	2	7	120	2	0	1	0	0	0		120	tld	1	1	1	3	6	1	1	0	2	2	0
1	2	2	1	2	7	2	2	2	2	2	2	2	2	0	2	3	1	5	168	2	0	1	0	0	0		168	tld	1	1	1	3	6	1	1	0	2	2	1
1	3	2	1	2	10	2	2	2	2	2	2	2	2	0	2	3	2	7	180	2	0	1	0	0	0		180	tld	1	1	1	3	6	1	1	0	2	2	0
1	2	2	1	2	4	2	2	2	2	2	2	2	2	0	2	3	3	1	204	2	0	1	0	0	0		204	tld	1	1	1	3	6	1	1	0	2	2	0
2	2	4	0	2	3	2	2	1	2	2	2	2	2	0	2	3	3	3	168	2	0	1	0	0	0		168	tld	1	1	1	3	6	1	1	0	2	2	0
2	2	2	1	2	4	2	2	2	2	2	2	2	2	0	2	2	0	7	121	2	0	1	0	0	0		121	tld	1	1	1	3	7	0	1	0	2	2	0
2	1	2	1	2	3	2	2	1	2	2	2	2	2	0	2	3	77	3	169	2	0	1	0	0	0		168	tld	1	1	1	3	6	1	1	0	2	2	1
2	2	5	0	2	8	2	2	2	2	2	2	2	2	0	2	3	77	3	180	2	0	1	0	0	0		180	tld	1	1	1	3	6	1	1	0	2	2	0
1	2	2	1	2	5	2	2	2	2	1	2	2	2	0	1	1	2	7	128	2	0	2	0	0	0		128	tld	1	1	1	3	5	1	1	0	2	2	0
2	2	4	0	2	0	2	2	2	2	2	2	2	2	0	2	3	2	7	37	2	0	1	0	0	0		37	tld	1	1	1	3	5	1	1	0	2	2	1
2	2	4	0	2	5	2	2	2	2	2	2	2	2	0	2	3	3	3	216	2	0	1	0	0	0		216	tld	1	1	1	3	6	1	1	0	2	2	1
2	4	4	0	2	8	2	2	1	2	2	2	2	2	0	2	3	77	3	36	2	0	1	0	0	0		36	tld	1	1	1	3	6	1	1	0	2	2	0
2	2	5	0	2	3	2	2	2	2	2	2	2	2	0	2	3	1	3	168	2	0	1	0	0	0		168	tld	1	1	1	3	6	1	1	0	2	2	0
1	2	2	1	1	3	2	2	2	1	1	1	1	1	1	1	3	77	3	204	2	0	1	0	0	0		204	tld	1	1	1	3	6	1	1	0	2	2	0
2	4	5	0	2	4	2	2	2	2	2	2	2	2	0	2	3	2	3	156	2	0	1	0	0	0		156	tld	1	1	1	3	6	1	1	0	2	2	0
2	2	2	1	2	5	2	2	2	2	2	2	2	2	0	2	3	2	3	156	2	0	1	0	0	0		156	tld	1	1	1	3	6	1	1	0	2	2	0
2	1	2	1	2	3	2	2	2	2	2	2	2	1	1	1	3	3	1	12	2	0	1	0	0	0		12	tld	1	1	1	3	6	1	1	0	2	2	0
1	3	2	1	1	5	2	2	1	2	2	2	2	2	0	2	3	3	3	168	2	0	1	0	0	0		168	tld	1	1	1	3	6	1	1	0	2	2	0
2	2	2	1	2	3	2	2	2	2	2	2	2	2	0	2	3	3	3	72	2	0	1	0	0	0		72	tld	1	1	1	3	6	1	1	0	2	2	0
2	4	4	0	1	3	2	2	2	2	2	2	2	2	0	2	3	3	7	204	2	0	1	0	0	0		204	tld	1	1	1	3	6	1	1	0	2	2	0
2	2	1	0	2	5	2	2	2	2	2	2	2	2	0	2	3	2	3	48	2	0	1	0	0	0		48	tld	1	1	1	3	6	1	1	0	2	2	0
2	2	4	0	2	2	2	2	2	2	2	2	2	2	0	2	3	2	3	216	2	0	1	0	0	0		216	tld	1	1	1	3	6	1	1	0	2	2	0
1	3	2	1	1	4	88	2	1	2	2	2	2	2	0	2	3	3	7	114	2	0	1	0	0	0		114	tld	1	1	1	3	6	1	1	0	2	2	0
2	4	2	1	1	3	1	2	1	2	2	2	2	2	0	2	3	3	7	90	2	0	1	0	0	0		90	tld	1	1	1	3	5	1	1	0	2	2	0
1	2	2	1	2	3	2	2	2	2	2	2	2	2	0	2	3	3	5	168	2	0	1	0	0	0		168	tld	1	1	1	3	6	1	1	0	2	2	0
2	2	4	0	2	2	2	2	2	2	2	2	2	2	0	2	3	3	3	144	2	0	1	0	0	0		144	tld	1	1	1	3	6	1	1	0	2	2	0
1	3	5	0	1	2	88	2	2	2	1	2	2	2	0	1	2	2	7	186	2	0	1	0	0	0		186	tld	1	1	1	3	7	0	1	0	2	2	0
2	3	4	0	1	1	2	2	1	2	2	2	2	2	0	2	3	2	7	85	2	0	1	0	0	0		84	tld	1	1	1	3	6	1	1	0	2	2	0
1		5	0	2	3	2	2	2	2	2	2	2	2	0	1	3	1	5	204	2	0	1	0	0	0		204	tld	1	1	1	3	6	1	1	0	2	2	0
2	2	2	1	1	3	2	2	1	2	2	2	2	2	0	1	3	2	7	96	2	0	1	0	0	0		96	tld	1	1	1	3	4	1	2	1	2	1	0
1	2	2	1	2	8	2	2	1	2	2	2	2	2	0	2	3	2	3	120	2	0	1	0	0	0		120	tld	1	1	1	3	6	1	1	0	2	2	0
1		2	1	1	3	1	2	1	2	2	2	2	1	1	1	1	3	3	53	2	0	1	0	0	0		53	tld	1	1	1	3	6	1	1	0	2	2	0
2	2	5	0	2	2	88	2	2	2	2	2	2	2	0	2	3	3	7	164	2	0	1	0	0	0		164	TAFED	1	2	1	3	7	0	1	0	2	2	0
2	3	2	1	1	6	88	2	1	2	2	2	2	2	0	2	3	3	7	139	2	0	1	0	0	0		139	tld	1	1	1	3	7	0	1	0	2	2	0
1	2	3	0	1	1	2	2	1	2	2	2	2	2	0	1	1	2	3	150	2	0	1	0	0	0		150	tld	1	1	1	3	7	0	1	0	2	2	0
2	4	3	0	1	4	2	2	1	2	2	2	2	2	0	1	3	3	7	90	2	0	1	0	0	0		90	tld	1	1	1	3	6	1	1	0	2	2	0
2	4	2	1	1	2	2	2	1	2	2	2	2	2	0	2	3	2	6	66	2	0	1	0	0	0		66	tld	1	1	1	3	5	1	1	0	2	2	0
1	3	2	1	1	3	2	2	1	2	1	2	2	1	1	1	2	1	4	83	2	0	1	0	0	0		83	tld	1	1	1	3	6	1	1	0	2	2	0
2	2	2	1	2	4	2	2	2	2	2	2	2	2	0	1	1	1	2	192	2	0	1	0	0	0		192		1										0
1	3	2	1	1	3	2	2	1	2	2	2	2	2	0	1	3	1	7	64	2	0	1	0	0	0		64	tld	1	1	1	3	5	1	1	0	2	2	0
1	3	2	1	1	2	2	2	1	1	1	2	2	1	1	1	3	2	4	26	2	0	1	0	0	0	500	26	tld	1	1	1	3	4	1	1	0	2	2	0
1	2	3	0	1	1	88	1	1	2	1	2	2	1	1	1	3	2	6	245	2	0	1	0	0	0		245	tld	1	1	1	3	6	1	1	0	2	2	0
2	3	1	0	2	4	2	2	2	2	2	2	2	2	0	2	3	77	7	13	2	0	1	0	0	0		13	tld	1	1	1	3	7	0	1	0	2	2	0
2	3	2	1	2	2	1	2	2	2	2	2	2	2	0	1	2	2	5	177	2	0	3	0	0	0		177	tld	1	1	1	3	6	1	1	0	2	2	0
2	3	1	0	1	2	1	2	1	2	1	2	2	1	1	1	3	3	7	13	2	0	1	0	0	0		13	tld	1	1	1	3	5	1	2	1	1	2	0
1	4	2	1	2	2	2	2	2	2	1	2	2	2	0	1	3	2	7	112	2	0	1	0	0	0		112	tld	1	1	1	3	6	1	1	0	2	1	0
1	2	2	1	2	1	2	2	2	1	2	2	2	2	0	1	3	2	7	192	2	0	1	0	0	0		192	tld	1	1	1	3	7	0	1	0	2	2	0
1	3	1	0	1	1	2	1	2	2	2	2	2	2	0	2	3	1	3	265	1	1	1	0	0	0		265	tld	1	1	1	3	5	1	2	1	2	2	0
1	2	4	0	1	2	1	2	2	1	1	2	2	1	1	1	3	1	3	14	2	0	1	0	0	0		14	tld	1	1	1	3	5	1	1	0	2	2	0
2	2	2	1	1	2	1	2	1	2	2	2	2	2	0	2	4	3	7	107	2	0	1	0	0	0		107	tld	1	1	1	3	7	0	1	0	2	1	0
1	4	1	0	1	1	88	1	1	2	2	2	1	1	1	1	3	3	7	28	2	0	1	0	0	0		28	tld	1	1	1	3	7	0	1	0	2	1	0
2	4	5	0	1	1	2	1	1	2	2	2	2	2	0	1	3	2	7	106	2	0	1	0	0	0		106	tld	1	1	1	3	7	0	1	0	2	2	0
2	4	1	0	1	2	2	2	1	2	2	1	1	1	1	1	4	3	7	89	2	0	1	0	0	0		89	tld	1	1	1	3	6	1	1	0	1		0
2	3	1	0	1	1	1	2	1	2	2	2	2	2	0	2	4	2	5	97	2	0	1	0	0	0		97	tld	1	1	1	3	7	0	1	0	2	2	0
2	2	2	1	2	4	2	2	2	2	2	2	2	2	0	2	3	1	3	104	2	0	1	0	0	0		104	tld	1	1	1	3	5	1	1	0	2		0
1	3	2	1	2	6	2	2	2	1	1	2	2	2	0	1	3	1	5	145	2	0	1	0	0	0		145	tld	1	1	1	3	7	0	1	0	2	1	0
2	2	2	1	2	17	2	2	2	2	2	2	2	2	0	2	3	3	77	48	2	0	1	0	0	0		48	tld	1	1	1	3	6	1	1	0	2	2	0
2	2	2	1	2	6	2	2	2	2	2			2	0	1	3	3	77	168	2	0	1	0	0	0		168	tld	1	1	1	3	6	1	1	0	2	2	0
2	2	2	1	2	1	2	2	2	2	2	2	2	2	0	2	3	2	77	180	2	0	1	0	0	0		180	tld	1	1	1	3	7	0	1	0	2	2	0
2	3	4	0	2	0	1	1	2	2	2	2	2	2	0	1	3	3	7	192	2	0	1	0	0	0		192	tld	1	1	1	3	7	0	1	0	2	1	0
2	2	2	1	2	2	2	2	2	2	2	2	1	2	0	1	3	3	7	60	2	0	1	0	0	0		60	tld	1	1	1	3	6	1	1	0	2	2	0
1	4	2	1	1	4	1	1	1	2	2	2	1	2	0	2	3	3	7	240	2	0	1	0	0	0		240	tld	1	1	1	3	7	0	1	0	2	2	0
1	1	2	1	1	5	2	2	2	2	1	2	1	2	0	1	3	2	7	54	2	0	3	0	0	0		54	tld	1	1	1	3	7	0	1	0	2	2	0
2	1	2	1	1	3	2	2	1	2	2	2	2	2	0	2	3	2	7	20	2	0	1	0	0	0		20	tld	1	1	1	3	7	0	1	0	2	2	0
2	1	1	0	1	1	2	2	1	2	2	2	2	1	1	1	3	1	7	33	2	0	1	0	0	0		33	tld	1	1	1	3	7	0	1	0	2	2	0
2	1	2	1	2	3	2	2	2	2	2	2	2	2	0	2	3	2	7	32	2	0	1	0	0	0		32	tld	1	1	1	3	7	0	1	0	2	2	0
1	1	2	1	1	2	1	2	2	2	1	2	2	2	0	1	2	2	7	64	2	0	3	0	0	0		64	tld	1	1	1	3	7	0	1	0	2	2	0
2	4	4	0	1	1	2	2	1	2	2	2	2	1	1	1	3	3	7	48	2	0	1	0	0	0		48	tld	1	1	1	3	7	0	1	0	2	2	0
2	4	2	1	2	6	2	2	2	2	2	2	2	1	1	1	3	2	7	54	2	0	1	0	0	0		54	tld	1	1	1	3	7	0	1	0	2	2	0
2	1	2	1	2	4	2	2	2	2	2	2	2	2	0	1	3	2	7	105	2	0	1	0	0	0		105	tld	1	1	1	3	7	0	1	0	2	1	0
2	1	2	1	1	3	2	2	2	2	2	2	2	2	0	2	3	2	7	37	2	0	1	0	0	0		37	tld	1	1	1	3	7	0	1	0	2	2	0
2	1	2	1	2	2	2	2	2	2	2	2	2	2	0	2	3	2	7	23	2	0	3	0	0	0		23	tld	1	1	1	3	7	0	1	0	2	2	0
2	1	2	1	2	2	1	2	2	2	2	2	2	2	0	2	3	2	7	37	2	0	1	0	0	0		37	tld	1	1	1	3	7	0	1	0	2	2	0
2	1	2	1	2	3	2	2	2	2	2	2	2	2	0	2	3	2	7	30	2	0	1	0	0	0		30	tld	1	1	1	3	7	0	1	0	2	2	0
2	1	4	0	2	2	2	2	2	1	1	2	1	2	0	1	3	2	7	32	2	0	1	0	0	0		32	tld	1	1	1	3	7	0	1	0	2	2	0
2	1	2	1	2	2	1	2	2	2	2	2	2	1	1	1	3	2	7	28	2	0	1	0	0	0		28	tld	1	1	1	3	7	0	1	0	2	2	0
2	1	3	0	1	1	2	2	2	2	2	2	2	2	0	2	3	2	7	45	2	0	1	0	0	0		45	tld	1	1	1	3	7	0	1	0	2	2	0
1	2	2	1	1	4	1	2	1	2	1	2	2	1	1	1	4	3	7	61	2	0	1	0	0	0		61	tld	1	1	1	3	7	0	1	0	2	2	0
2	1	5	0	2	4	2	2	2	2	2	2	2	2	0	2	3	2	7	82	2	0	1	0	0	0		82	tld	1	1	1	3	7	0	1	0	2	2	0
2	1	2	1	2	1	1	2	2	2	2	2	2	2	0	2	3	2	7	64	2	0	1	0	0	0		64	tld	1	1	1	3	7	0	2	1	2	2	0
1	2	2	1	1	2	1	2	1	2	1	1	1	2	0	1	3	2	7	97	2	0	1	0	0	0		97	tld	1	1	1	3	7	0	1	0	2	2	0
2	1	4	0	1	3	2	2	1	2	2	2	2	2	0	2	3	2	7	39	2	0	3	0	0	0		39	tld	1	1	1	3	7	0	1	0	2	2	0
1	1	2	1	2	4	2	2	2	2	1	2	2	2	0	1	3	2	7	56	2	0	1	0	0	0		56	tld	1	1	1	3	7	0	1	0	2	2	0
1	4	4	0	1	2	2	2	1	2	2	2	2	2	0	2	3	3	7	194	2	0	1	0	0	0		194	tld	1	1	1	3	7	0	1	0	2	1	0
2	2	1	0	2	3	2	2	2	2	2	2	2	2	0	2	3	2	7	124	2	0	1	0	0	0		124	tld	1	1	1	3	7	0	1	0	2	2	0
2	1	2	1	1	2	2	2	1	2	2	2	2	1	1	1	2	2	7	55	2	0	3	0	0	0		55	tld	1	1	1	3	7	0	1	0	2	2	0
2	4	2	1	1	1	2	2	1	2	2	2	2	2	0	2	3	2	7	162	2	0	3	0	0	0		162	tld	1	1	1	3	7	0	1	0	2	2	0
1	1	1	0	2	1	88	1	2	1	1	1	1	1	1	1	3	2	1	67	2	0	1	0	0	0		67	tld	1	1	1	3	7	0	1	0	2	2	0
2	1	2	1	2	4	2	2	2	2	2	2	2	2	0	2	3	2	7	55	2	0	1	0	0	0		55	tld	1	1	1	3	7	0	1	0	2	2	0
2	1	5	0	2	3	2	2	2	2	2	2	2	2	0	2	3	2	7	94	2	0	1	0	0	0		94	tld	1	1	1	3	7	0	1	0	2	2	0
2	1	2	1	1	3	1	2	2	2	2	2	2	2	0	1	3	2	7	88	2	0	1	0	0	0		88	tld	1	1	1	3	7	0	1	0	2	2	0
2	1	3	0	2	3	2	2	2	2	2	2	2	2	0	2	3	2	7	26	2	0	3	0	0	0		26	tld	1	1	1	3	7	0	1	0	2	2	0
2	1	3	0	1	2	1	2	2	2	2	2	2	2	0	2	3	2	7	58	2	0	1	0	0	0		58	tld	1	1	1	3	7	0	1	0	2	2	0
1	1	2	1	2	4	2	2	2	2	1	2	2	2	0	1	3	2	7	28	2	0	1	0	0	0		28	tld	1	1	1	3	7	0	1	0	2	2	0
2	1	3	0	2	2	1	2	2	2	2	2	2	1	1	1	3	3	7	41	2	0	1	0	0	0		41	tld	1	1	1	3	7	0	1	0	2	2	0
2	1	2	1	1	3	2	2	1	2	2	2	2	2	0	2	3	2	7	185	2	0	1	0	0	0		185	tld	1	1	1	3	7	0	1	0	2	2	0
2	1	1	0	2	5	2	2	2	2	2	2	2	2	0	1	3	2	7	58	2	0	1	0	0	0		58	tld	1	1	1	3	7	0	1	0	2	2	0
2	4	1	0	1	3	2	2	1	2	2	2	2	2	0	2	2	2	7	33	2	0	1	0	0	0		33	tld	1	1	1	3	7	0	1	0	2	2	0
2	1	4	0	1	1	1	1	1	2	2	2	2	2	0	2	3	2	7	25	2	0	3	0	0	0		25	tld	1	1	1	3	6	1	1	0	2	2	1
1	1	1	0	2	1	2	1	2	2	2	2	2	2	0	1	3	2	6	43	2	0	1	0	0	0		43	tld	1	1	1	3	7	0	1	0	2	2	0
2	4	2	1	1	2	1	2	1	2	2	2	2	2	0	2	3	2	7	35	2	0	3	0	0	0		35	tld	1	1	1	3	7	0	2	1	2	2	0
2	1	5	0	2	1	1	2	2	2	2	2	2	2	0	1	3	2	7	47	2	0	1	0	0	0		47	tld	1	1	1	3	7	0	1	0	2	2	0
2	1	3	0	2	5	2	2	2	2	2	2	2	2	0	2	3	2	7	79	2	0	1	0	0	0		79	tld	1	1	1	3	7	0	1	0	2	2	0
2	1	2	1	2	4	1	2	2	2	2	2	2	2	0	1	5	2	7	109	2	0	1	0	0	0		109	tld	1	1	1	3	7	0	1	0	2	2	0
2	1	1	0	2	1	1		2	2	2	2	2	1	1	1	3	2	7	94	2	0	1	0	0	0		94	tld	1	1	1	3	7	0	1	0	2	2	0
2	2	4	0	1	3	2	2	1	2	2	2	2	2	0	2	4	2	7	68	2	0	1	0	0	0		68	tld	1	1	1	3	7	0	1	0	2	2	0
2	1	2	1	2	1	1	2	2	2	2	2	2	2	0	2	2	1	7	60	2	0	1	0	0	0		60	tld	1	1	1	3	7	0	1	0	2	2	1
2	1	5	0	2	2	1	2	2	2	2	2	2	1	1	1	3	2	7	66	2	0	1	0	0	0		66	tld	1	1	1	3	7	0	1	0	2	1	0
2	2	2	1	1	4	1	2	1	2	2	2	2	1	1	1	2	1	7	99	2	0	1	0	0	0		99	tld	1	1	1	3	7	0	1	0	2	2	0
2	2	1	0	1	2	1	2	1	2	1	1	1	1	1	1	2	1	6	18	2	0	1	0	0	0		18	tld	1	1	1	3	2	1	1	0	2	2	0
1	2	2	1	1	0	2	1	1	1	1	1	1	1	1	1	3	2	7	59	2	0	1	0	0	0		59	tld	1	1	1	3	5	1	1	0	2	2	0
1	2	2	1	2	8	2	2	2	2	1	1	1	2	0	1	3	2	7	176	2	0	1	0	0	0		176	tld	1	1	1	3	7	0	1	0	2	1	0
2	2	2	1	2	2	2	2	2	2	2	2	1	2	0	1	3	2	7	144	2	0	1	0	0	0		144	tld	1	1	1	3	7	0	1	0	2	2	0
2	2	3	0	2	2	2	2	2	2	2	2	1	2	0	1	3	2	7	180	2	0	1	0	0	0		180	tld	1	1	1	3	7	0	1	0	2	2	0
1	2	2	1	2	2	2	2	2	2	1	2	2	1	1	1	3	2	7	67	2	0	1	0	0	0		67	tld	1	1	1	3	7	0	1	0	2	2	0
1	3	2	1	2	2	2	2	1	2	2	2	2	2	0	2	3	3	7	47	2	0	1	0	0	0		47	tld	1	1	1	3	7	0	1	0	2	2	0
2	3	2	1	2	1	2	2	2	2	2	2	2	1	1	1	3	2	77	84	2	0	1	0	0	0		84	tld	1	1	1	3	7	0	1	0	2	2	0
2	2	2	1	2	2	2	2	2	2	2	2	2	2	0	2	3	2	7	53	2	0	1	0	0	0		53	tld	1	1	1	3	7	0	1	0	2	1	0
2	2	2	1	2	3	2	2	2	2	2	2	2	2	0	2	3	2	77	74	2	0	1	0	0	0		74	tld	1	1	1	3	7	0	1	0	2	1	0
1	3	2	1	1	6	2	2	2	2	1	2	2	1	1	1	2	2	77	194	2	0	1	0	0	0		194	tld	1	1	1	3	7	0	1	0	2	2	0
2	2	5	0	2	2	2	2	1	2	2	2	1	2	0	1	3	2	7	105	2	0	1	0	0	0		105	tld	1	1	1	3	7	0	1	0	2	2	0
2	2	3	0	2	2	2	2	2	2	2	2	2	2	0	2	2	2	7	146	2	0	1	0	0	0		146	tld	1	1	1	3	7	0	1	0	2	2	1
1	2	2	1	2	2	2	2	2	2	2	2	2	1	1	1	2	2	7	113	2	0	1	0	0	0		113	tld	1	1	1	3	7	0	1	0	2	2	0
2	2	5	0	2	2	2	2	2	2	2	2	2	2	0	2	3	2	7	59	2	0	1	0	0	0		59	tld	1	1	1	3	7	0	1	0	2	2	0
2	2	2	1	2	1	2	2	2	2	2	2	2	2	0	1	2	2	7	148	2	0	1	0	0	0		148	tld	1	1	1	3	7	0	1	0	2	2	0
2	2	1	0	2	2	2	2	2	2	2	2	2	2	0	2	3	2	7	94	2	0	1	0	0	0		94	tld	1	1	1	3	7	0	1	0	2	2	0
2	3	1	0	2	1	2	2	2	2	2	2	2	2	0	2	3	3	77	78	2	0	1	0	0	0		78	tld	1	1	1	3	7	0	1	0	2	2	0
1	3	2	1	2	2	2	2	2	2	1	2	2	2	0	1	3	3	7	177	2	0	1	0	0	0		177	tld	1	1	1	3	7	0	1	0	2	2	1
1	2	2	1	2	2	2	2	2	2	1	2	2	1	1	1	3	2	7	45	2	0	1	0	0	0		45	tld	1	1	1	3	7	0	1	0	2	2	0
2	2	2	1	2	3	2	2	2	2	2	2	1	2	0	1	3	3	7	182	2	0	1	0	0	0		182	tld	1	1	1	3	7	0	1	0	2	2	0
2	2	2	1	2	7	2	2	2	2	2	2	2	2	0	2	3	1	7	135	2	0	2	0	0	0		135	AZT/3TC/Lpv/r	0	3	2	3	7	0	1	0	2	2	0
2	3	2	1	2	2	1	2	2	2	2	2	2	2	0	2	3	2	7	64	2	0	1	0	0	0		64	tld	1	1	1	3	7	0	1	0	2	2	0
2	3	2	1	2	2	2	2	2	2	2	2	2	2	0	2	3	3	7	36	2	0	1	0	0	0		36	tld	1	1	1	3	7	0	1	0	2	2	0
2	2	4	0	2	1	1	2	2	2	2	2	2	2	0	2	3	1	77	31	2	0	1	0	0	0		31	tld	1	1	1	3	7	0	1	0	2	2	0
2	2	2	1	2	2	2	2	2	2	2	2	2	2	0	2	3	1	77	96	2	0	1	0	0	0		96	tld	1	1	1	3	7	0	1	0	2	2	0
2	3	2	1	2	4	2	2	1	2	2	1	1	1	1	1	2	1	7	96	2	0	1	0	0	0		96	tld	1	1	1	3	7	0	1	0	2	2	0
2	2	5	0	2	4	2	2	2	2	2	2	2	2	0	2	2	1	5	56	2	0	1	0	0	0		56	tld	1	1	1	3	7	0	1	0	2	2	0
2	2	2	1	2	2	2	2	1	2	2	2	2	2	0	2	3	1	7	36	2	0	1	0	0	0		36	tld	1	1	1	3	7	0	1	0	2	2	0
2	2	2	1	2	3	2	2	2	2	2	2	2	2	0	2	3	2	7	133	2	0	1	0	0	0		133	tld	1	1	1	3	4	1	1	0	2	2	0
1	2	4	0	2	1	88	1	2	1	1	1	1	1	1	1	2	77	4	36	2	0	1	0	0	0		36	tld	1	1	1	1	7	0	1	0	2	2	0
2	1	2	1	2	3	2	2	2	2	2	2	2	2	0	2	2	77	7	96	2	0	1	0	0	0		96	tld	1	1	1	3	7	0	1	0	2	2	0
2	2	2	1	2	2	2	2	2	2	2	2	2	2	0	2	1	77	4	81	2	0	1	0	0	0		81	tld	1	1	1	3	7	0	1	0	2	2	0
2	3	2	1	2	4	2	2	2	2	2	1	1	1	1	1	3	77	7	120	2	0	1	0	0	0		48	tld	1	1	1	3	7	0	1	0	2	2	0
2	2	2	1	2	2	2	2	2	2	2	2	1	2	0	1	4	2	7	26	2	0	1	0	0	0		26	tld	1	1	1	3	7	0	1	0	2	1	0
2	2	2	1	1	2	88	2	2	2	2	2	2	2	0	2	2	3	7	132	2	0	1	0	0	0		132	tld	1	1	1	3	7	0	1	0	2	2	0
2	3	1	0	2	1	1	2	2	2	2	2	2	2	0	2	3	2	7	48	2	0	1	0	0	0		48	tld	1	1	1	3	7	0	1	0	2	2	0
1	3	2	1	1	4	1	2	1	2	1	2	2	1	1	1	3	2	5	60	2	0	1	0	0	0		60	tld	1	1	1	3	7	0	1	0	2	2	0
2	3	4	0	2	2	2	2	2	2	2	2	2	1	1	1	3	2	5	38	2	0	1	0	0	0		38	tld	1	1	1	3	7	0	1	0	2	2	0
2	3	4	0	2	5	2	2	2	2	2	2	2	2	0	2	2	2	7	12	2	0	1	0	0	0		12	tld	1	1	1	3	7	0	1	0	2	2	0
2	3	3	0	2	1	2	1	2	2	2	2	2	1	1	1	4	1	77	16	2	0	1	0	0	0		16	tld	1	1	1	3	4	1	1	0	2	2	0
2	3	1	0	2	4	2	2	2	2	2	2	2	2	0	2	3	3	7	36	2	0	1	0	0	0		36	tld	1	1	1	3	6	1			2	2	0
2	3	5	0	2	11	2	2	2	2	2	2	2	2	0	2	3	3	4	84	2	0	1	0	0	0		84	tld	1	1	1	3	6	1	2	1	2	2	0
2	2	2	1	2	4	2	2	2	2	2	2	2	2	0	2	3	2	7	84	2	0	1	0	0	0		84	tld	1	1	1	3	6	1	1	0	2	2	0
2	1	3	0	2	8	1	2	2	2	2	2	2	2	0	2	3	2	4	168	1	1	1	0	0	0		168	tld	1	1	1	3	6	1	1	0	2	2	0
2	2	2	1	3	4	2	2	2	2	2	2	2	2	0	2	3	2	7	24	2	0	1	0	0	0		24	tld	1	1	1	3	6	1	2	1	2	2	0
2	3	2	1	2	4	1	2	2	2	2	2	2	2	0	2	3	3	7	60	2	0	1	0	0	0		60	tld	1	1	1	3	6	1	1	0	2	2	0
2	2	4	0	2	12	2	2	2	2	2	2	2	2	0	2	3	3	7	48	2	0	1	0	0	0		48	tld	1	1	1	3	6	1	1	0	2	2	0
1	4	3	0	1	5	1	2	1	2	2	2	2	2	0	2	3	3	7	60	2	0	1	0	0	0		60	tld	1	1	1	3	6	1	1	0	2	2	0
1	1	2	1	2	14	2	2	2	1	1	2	2	1	1	1	3	3	2	60	2	0	1	0	0	0		60	tld	1	1	1	3	5	1	3	1	2	2	0
2	2	2	1	2	8	1	2	2	2	2	2	2	2	0	2	3	3	6	96	2	0	1	0	0	0		96	tld	1	1	1	3	6	1	1	0	2	2	0
2	3	2	1	2	12	2	2	2	2	2	2	2	2	0	2	2	2	3	72	2	0	1	0	0	0		72	tld	1	1	1	1	3	1	1	0	2	2	0
2	3	2	1	2	7	2	2	2	2	2	2	2	2	0	2	3	3	4	60	2	0	1	0	0	0		60	tld	1	1	1	3	6	1	2	1	2	2	0
2	2	2	1	2	12	2	2	2	2	2	2	2	2	0	2	3	3	5	84	2	0	1	0	0	0		84	tld	1	1	1	3	5	1	1	0	2	2	0
1	3	2	1	2	7	2	2	2	2	2	2	2	2	0	2	3	2	6	96	2	0	1	0	0	0		96	tld	1	1	1	3	5	1	2	1	2	2	0
2	2	1	0	2	11	2	2	2	2	2	2	2	2	0	2	3	3	4	60	2	0	1	0	0	0		60	tld	1	1	1	3	5	1	3	1	2	2	0
2	2	2	1	2	5	2	2	2	2	2	2	2	2	0	2	3	3	4	108	2	0	1	0	0	0		108	tld	1	1	1	3	6	1	1	0	2	2	0
1	2	2	1	2	2	2	2	2	2	2	2	2	2	0	2	2	2	5	36	2	0	1	0	0	0		36	tld	1	1	1	3	7	0	1	0	2	2	0
2	2	5	0	2		2		2	2	2	2	2	2	0	2	2	2	5	72	2	0	1	0	0	0		72	tld	1	1	1	3	7	0	1	0	2	1	0
2	3	2	1	1	2	1	2	1	2	2	2	2	2	0	2	3	5	5	96	2	0	1	0	0	0	1062	96	tld	1	1	1	3	7	0	1	0	2	2	0
2	2	2	1	1	2	2	2		2	2	2	2	2	0	2	2	2	7	108	2	0	1	0	0	0	399	108	tld	1	1	1	3	7	0	1	0	2	2	0
2	3	2	1		2	2	2		2	2	2	2	2	0	1	3	2	7	96	2	0	1	0	0	0	580	96	AZT/3TC/DTG	1	4	2	3	6	1	1	0	2	2	0
2	3	2	1	1	3	2	2		2	2	2	2	2	0	1	3	2	7	48	2	0	1	0	0	0	482	48	tld	1	1	1	3	6	1	1	0	2	2	1
2	3	2	1	1	4	2	2		2	2	2	2	2	0	2	3	1	5	48	2	0	1	0	0	0	557	48	tld	1	1	1	3	7	0	1	0	2	2	0
2	4	88		2	3	2	2	2	2	2	2	2	2	0	2	2	2	5	48	2	0	1	0	0	0	353	48	tld	1	1	1	3	7	0	1	0	2	2	0
2	3	1	0	2	5	2	2	2	2	2	2	2	2	0	2	3	2	7	180	2	0	1	0	0	0	624	180	tld	1	1	1	3	7	0	1	0	2	2	0
2	4	2	1	2	3	2	2	2	2	2	2	2	2	0	2	3	3	4	108	2	0	1	0	0	0	420	108	tld	1	1	1	3	7	0	1	0	2	2	0
2	2	2	1	2	3	2	2	2	2	2	2	2	2	0	2	3	3	6	144	2	0	1	0	0	0	252	144	tld	1	1	1	3	7	0	1	0	2	2	0
2	3	3	0	1	1	2	2	1	2	2	2	2	2	0	2	2	2	4	108	2	0	1	0	0	0	728	108	tld	1	1	1	3	6	1	1	0	2	2	0
1	3	2	1	1	3	2	2		2	2	2	2				3	3	4	108	2	0	1	0	0	0	536	108	tld	1	1	1	3	7	0	1	0	2	2	0
1	2			2	4	2	2	2	2	2	2	2	2	0	2	2	2	4	120	2	0	1	0	0	0	750	120	tld	1	1	1	3	7	0	1	0	2	2	0
2	3	1	0	1	2	2	2		2	2	2	2	1	1	1	3	2	7	51	2	0	1	0	0	0		51	tld	1	1	1	3	7	0	1	0	2	2	0
2	2	2	1	1	4	2	2		2	2	2	2	2	0	2	3	2	7	107	2	0	1	0	0	0	244	107	tld	1	1	1	3	7	0	1	0	2	2	0
2	2	5	0	2	3	2	2	2	2	2	2	2	2	0	2	3	3	4	144	2	0	1	0	0	0	652	144	tld	1	1	1	3	2	1	1	0	2	2	0
2	1	2	1	2	4	2	2	2	2	2	2	2	2	0	2	3	3	4	120	2	0	1	0	0	0	745	120	tld	1	1	1	3	7	0	1	0	2	2	0
2	4	1	0	2	3	2	2	2	2	2	2	2	2	0	2	3	3	4	48	2	0	1	0	0	0	1159	48	tld	1	1	1	3	6	1	1	0	2	2	0
2	2	5	0	2	5	1	2	2	2	2	2	2	2	0	2	3	4	3	108	2	0	1	0	0	0	852	108	tld	1	1	1	3	7	0	1	0	2	2	0
2	3	2	1	1	3	2	2		2	2	2	2	2	0	1	3	2	7	75	2	0	1	0	0	0	523	75	tld	1	1	1	3	7	0	1	0	2	2	0
2	3	2	1	1	3	2	2		2	2	2	2	2	0	2	3	2	7	20	2	0	1	0	0	0	401	20	tld	1	1	1	3	7	0	1	0	2	2	0
1	3	2	1	2	5	2	2	2	2	2	2	2	2	0	2	3	2	7	74	2	0	1	0	0	0	664	74	tld	1	1	1	3	7	0	1	0	2	2	0
1	3	1	0	2	4	2	2	2	2	2	2	2	2	0	2	3	3	5	12	2	0	1	0	0	0	230	12	tld	1	1	1	3	7	0	1	0	2	2	0
2	3	4	0	1	4	2	2		2	2	2	2	2	0	2	3	2	7	60	2	0	1	0	0	0	674	60	tld	1	1	1	3	7	0	1	0	2	2	0
2	2	2	1		3	2	2		2	2	2	2	2	0	2	3	1	5	168	2	0	1	0	0	0	554	168	tld	1	1	1	3	7	0	1	0	2	2	0
2	3	2	1	1	3	1	2		2	2	2	2	2	0	2	3	2	7	48	2	0	1	0	0	0	1280	48	tld	1	1	1	3	7	0	1	0	2	2	0
2	3	2	1	1	2	1	2		2	2	2	2	2	0	2	3	2	5	148	2	0	1	0	0	0	781	148	tld	1	1	1	3	7	0	1	0	2	2	0
2	3	2	1	2	3	2	2	2	2	2	2	2	2	0	2	3	3	6	156	2	0	1	0	0	0	647	156	tld	1	1	1	3	7	0	1	0	2	2	0
2	2	5	0	2	4	2	2	2	2	2	2	2	2	0	2	2	2	5	60	2	0	1	0	0	0	405	60	tld	1	1	1	3	6	1	1	0	2	2	0
2	3	2	1	2	2	2	2		2	2	2	2	2	0	2	77	4	77	96	2	0	1	0	0	0	447	96	tld	1	1	1	3	7	0	1	0	2	2	0
2	1	2	1	2				2	2	2	2	2	2	0	2	2	3	4	72	2	0	1	0	0	0	522	72	tld	1	1	1	3	7	0	1	0	2	2	0
2	4	2	1	1	7	2	2	1	2	2	2	2	2	0	2	3	3	4	120	2	0	1	0	0	0	744	120	tld	1	1	1	3	6	1	1	0	2	2	0
2	4	1	0	1	6	1	2	2	2	2	2	2	2	0	2	3	3	4	84	2	0	1	0	0	0	827	84	tld	1	1	1	3	7	0	1	0	2	2	0
2	2	4	0	1	1	2	1		2	2	2	2	1	1	1	3	2	7	48	2	0	1	0	0	0	208	48	tld	1	1	1	3	3	1	1	0	2	2	0
1	2	2	1	2	2	2	2	2	2	2	2	2	2	0	2	2	2	5	60	2	0	1	0	0	0	386	60	tld	1	1	1	3	7	0	1	0	2	2	0
2	4	2	1	2	2	2	2	2	2	2	2	2	2	0	2	2	2	4	120	2	0	1	0	0	0	379	120	tld	1	1	1	3	7	0	1	0	2	2	0
1	4	2	1	1	2	2	2		2	1	2	1	2	0	1	4	4	7	168	2	0	1	0	0	0	456	168	tld	1	1	1	3	6	1	1	0	2	2	0
2	2	4	0	2	4	2	2	2	2	1	2	1	2	0	1	3	2	3	96	2	0	1	0	0	0	429	96	tld	1	1	1	3	7	0	1	0	2	2	0
1	2	1	0	1		2	2	2	2	2	2	2	2	0	2	3	2	3	36	2	0	1	0	0	0	188	36	tld	1	1	1	3	7	0	1	0	2	2	0
1	3	2	1	1	2	2	2		2	1	2	1	1	1	1	3	2	7	48	2	0	1	0	0	0	1309	48	tld	1	1	1	3	7	0	1	0	2	2	0
2	3	2	1	1	5	2	2		2	2	2	2	2	0	2	3	2	7	163	2	0	1	0	0	0	355	163	tld	1	1	1	3	7	0	1	0	2	2	0
2	2	2	1	1	7	2	2		2	2	2	2	1	1	1	2	2	7	148	2	0	1	0	0	0	563	148	tld	1	1	1	3	6	1	1	0	2	1	0
2	3	4	0	1	1	2	2		2	2	2	2	2	0	1	2	1	7	180	2	0	1	0	0	0	450	180	tld	1	1	1	3	7	0	1	0	2	1	0
2	2	4	0	1	5	2	2		2	2	2	2	2	0	1	3	2	7	73	2	0	1	0	0	0		73	tld	1	1	1	3	7	0	1	0	2	2	0
2	2	3	0	2	3	2	2	2	2	2	2	2	2	0	2	2	2	5	39	2	0	1	0	0	0		39	tld	1	1	1	3	5	1	1	0	2	2	0
2	4	3	0	1	3	2	2	1	2	2	2	2	2	0	2	3	3	5	92	2	0	1	0	0	0	457	92	tld	1	1	1	3	7	0	1	0	2	2	0
1	3	1	0	1	4	2	2	1	2	2	2	2	1	1	1	3	3	4	39	2	0	1	0	0	0	495	39	tld	1	1	1	3	6	1	1	0	2	2	0
2	4	5	0	2	2	2	1	2	2	2	2	2	2	0	2	3	3	3	205	2	0	1	0	0	0	393	205	tld	1	1	1	3	7	0	1	0	2	2	0
2	2	2	1	1	5	2	2		2	2	2	2	1	1	1	3	2	7	69	2	0	1	0	0	0	691	69	tld	1	1	1	3	3	1	1	0	2	2	0
2	4	4	0	1	2	2	2		2	2	2	2	1	1	1	3	3	7	147	2	0	1	0	0	0	733	147	tld	1	1	1	3	6	1	1	0	2	1	0
2	2	4	0	2	1	2	1	2	2	2	2	2	2	0	1	2	1	7	162	2	0	1	0	0	0	620	162	tld	1	1	1	3	7	0	1	0	2	2	0
1	3	2	1	1	2	2	2	1	2	2	2	2	2	0	2	2	2	5	24	2	0	1	0	0	0		24	tld	1	1	1	3	7	0	1	0	2	2	0
2	2	2	1	2	2	2	2	2	2	2	2	2	2	0	2	4	3	4	36	2	0	1	0	0	0	814	36	tld	1	1	1	3	7	0	1	0	2	2	0
2	3	2	1	1	2	2	2	1	2	2	2	2	2	0	2	2	2	4	24	2	0	1	0	0	0	984	24	tld	1	1	1	3	4	1	1	0	2	2	1
1	3	2	1	2	4	2	2	1	2	2	2	2	1	1	1	3	3	4	36	2	0	1	0	0	0	167	36	tld	1	1	1	3	7	0	1	0	2	2	0
2	2	2	1	2	5	2	2	2	2	2	2	2	2	0	2	3	3	5	108	2	0	1	0	0	0	659	108	tld	1	1	1	3	7	0	1	0	2	2	0
2	3	1	0	2		2			2	2	2	2	2	0	2	3	3	4	60	2	0	1	0	0	0	168	60	tld	1	1	1	3	7	0	1	0	2	2	0
1	4	2	1	1	3	2	2	1	2	2	2	2	2	0	2	2	2	4	180	2	0	1	0	0	0	504	180	tld	1	1	1	3	7	0	1	0	2	2	0
1	3	2	1	1	3	2	2		1	1	1	1	2	0	1	3	3	7	72	2	0	1	0	0	0	292	72	tld	1	1	1	3	7	0	1	0	2	1	0
2	1	2	1	2	2	2	2	2	2	2	2	2	2	0	2	3	3	7	36	2	0	1	0	0	0	652	36	tld	1	1	1	3	7	0	1	0	2	2	0
2	2	4	0	1	4	2	2		2	2	2	2	2	0	2	3	2	7	60	2	0	1	0	0	0	941	60	tld	1	1	1	3	7	0	1	0	2	2	0
1	3	2	1	1	3	1	2		2	1	2	1	1	1	1	3	2	5	96	2	0	1	0	0	0	602	96	tld	1	1	1	1	7	0	1	0	2	2	0
1	4	2	1	1	4	2	2	1	2	2	2	2	2	0	2	3	3	5	144	2	0	1	0	0	0	1005	144	tld	1	1	1	3	7	0	1	0	2	2	0
2	2	2	1	2	3	2	2	2	2	2	2	2	2	0	2	3	3	4	156	2	0	1	0	0	0	809	156	tld	1	1	1	3	7	0	1	0	2	2	0
1	2	2	1	2	4	2	2	2	2	2	2	2	2	0	2	3	3	4	96	2	0	1	0	0	0	496	96	tld	1	1	1	3	4	1	1	0	2	2	0
2	4	2	1	1	3	2	2	1	2	2	2	2	2	0	2	3	3	5	108	2	0	1	0	0	0	569	108	tld	1	1	1	3	4	1	1	0	2	2	0
1	2	2	1	2	3	2	2	2	2	2	2	2	2	0	2	3	3	5	72	2	0	1	0	0	0	330	72	tld	1	1	1	3	7	0	1	0	2	2	0
1	3	5	0	2	3	2	2	2	2	2	2	2	2	0	2	3	3	4	60	2	0	1	0	0	0	184	60	tld	1	1	1	3	7	0	1	0	2	1	0
1	3	3	0	1	2	2	2		2	2	2	2	1	1	1	3	1	7	96	2	0	1	0	0	0	650	96	tld	1	1	1	3	3	1	1	0	2	2	0
2	3	4	0	1	3	2	2		2	2	2	2	2	0	2	2	1	7	96	2	0	1	0	0	0	554	96	tld	1	1	1	3	5	1	1	0	2	2	0
1	2	3	0	2	2	2	2	2	2	2	2	2	2	0	2	2	2	4	108	2	0	1	0	0	0		108	tld	1	1	1	3	7	0	1	0	2	2	0
1	2	2	1	1	2	2	2	1	2	2	2	2	2	0	2	2	2	5	72	2	0	1	0	0	0	631	72	tld	1	1	1	3	7	0	1	0	2	2	0
2	2	2	1	2	6	2	2	2	2	2	2	2	2	0	2	3	3	5	108	2	0	1	0	0	0	994	108	tld	1	1	1	3	7	0	1	0	2	2	0
2	3	1	0	2	3	2	2		2	2	2	2	2	0	2	3	3	5	96	2	0	1	0	0	0	222	96	tld	1	1	1	3	6	1	1	0	2	2	0
2	2	4	0	2	2	2	2	2	2	2	2	2	1	1	1	3	3	3	96	2	0	1	0	0	0	561	96	tld	1	1	1	3	7	0	1	0	2	1	0
1	2	4	0	2	3	2	2	2	2	1	2	1	1	1	1	3	2	4	108	2	0	1	0	0	0	321	108	tld	1	1	1	3	7	0	1	0	2	2	0
2	3	2	1	1	2	2	2		2	2	2	2	2	0	2	3	1	7	55	2	0	1	0	0	0	499	55	tld	1	1	1	3	7	0	1	0	2	2	0
2	2	2	1	2	2	2	2	2	2	2	2	2	2	0	2	3	3	6	48	2	0	1	0	0	0	1538	48	tld	1	1	1	3	7	0	1	0	2	2
1	2	2	1	2	5	2	2	2	2	2	2	2	1	1	1	2	2	4	60	2	0	1	0	0	0	302	60	tld	1	1	1	3	7	0	1	0	2	2	0
1		2	1	2	3	2	2	2	2	2	2	2	2	0	2	3	3	5	84	2	0	1	0	0	0	520	84	tld	1	1	1	3	7	0	1	0	2	2	0
1	2	2	1	2	3	2	2	2	2	2	2	2	2	0	2	3	3	6	156	2	0	1	0	0	0		156	tld	1	1	1								0
2	2	5	0	1	1	2	2		2	2	2	2	2	0	2	2	2	7	119	2	0	1	0	0	0	429	119	tld	1	1	1	3	7	0	1	0	2	2	0
1	3	2	1	2	4	2	2	2	1	1	1	1	2	0	1	3	2	7	97	2	0	1	0	0	0	179	97	tld	1	1	1	3	7	0	1	0	2	2	0
2	3	5	0	2	4	2	2	2	2	2	1	1	2	0	1	3	2	7	195	2	0	1	0	0	0		195	tld	1	1	1	3	7	0	1	0	2	1	0
2	2	5	0	2	3	2	2	2	2	2	2	2	2	0	2	2	1	77	72	2	0	1	0	0	0		72	tld	1	1	1	3	7	0	1	0	2	2	0
2	3	1	0	2	0	2	1	1	2	2	1	1	1	1	1	3	1	7	86	2	0	1	0	0	0		86	tld	1	1	1	3	7	0	1	0	2	2	0
1	3	5	0	2	2	2	2	2	1	1	2	2	2	0	2	3	1	5	26	2	0	1	0	0	0		26	tld	1	1	1	3	7	0	1	0	2	2	0
2	2	4	0	2	1	2	2	2	2	2	2	2	2	0	2	3	2	6	27	2	0	1	19	0	0		24	tld	1	1	1	3	6	1	1	0	2	2	0
1	3	2	1	1	5	2	2	1	2	1	2	2	2	0	2	3	2	6	138	2	0	1	19	0	0		138	tld	1	1	1	3	7	0	1	0	2	2	0
2	3	1	0	2	2	2	1	2	2	2	2	2	2	0	1	1	2	5	72	2	0	1	19	0	0		72	tld	1	1	1	3	7	0	1	0	2	2	0
1	2	2	1	1	8	2	2	1	2	1	2	2	2	0	1	3	1	4	169	2	0	1	19	0	0		169	tld	1	1	1	3	7	0	1	0	2	2	0
2	3	5	0	2	6	2	2	1	2	2	2	2	1	1	1	3	77	3	168	2	0	1	19	0	0		130	tld	1	1	1	3	6	1	1	0	2	2	0
1	2	2	1	1	3	2	2	2	1	1	2	2	1	1	1	2	1	4	180	2	0	3	19	0	0		180	tld	1	1	1	3	4	1	1	0	2	2	0
2	3	2	1	1	2	2	2	1	2	2	2	2	2	0	2	3	2	5	26	2	0	1	19	0	0		26	tld	1	1	1	3	5	1	1	0	2	2	0
1	3	2	1	2	2	2	2	2	2	2	2	2	2	0	2	3	2	7	102	2	0	1	19	0	0		102	tld	1	1	1	3	6	1	1	0	2	2	0
2	1	1	0	1	2	2	2	1	2	2	2	2	2	0	2	2	2	7	66	2	0	1	19	0	0		66	tld	1	1	1	3	7	0	1	0	2	2	0
2	1	2	1	2	2	2	2	2	1	1	2	2	1	1	1	3	2	7	63	2	0	3	19	0	0		63	tld	1	1	1	3	7	0	1	0	2	2	0
1	1	3	0	1	3	1	2	2	2	1	2	2	2	0	1	2	2	7	43	2	0	3	19	0	0		43	tld	1	1	1	3	6	1	1	0	2	2	0
1	1	2	1	2	3	1	2	2	2	2	1	1	1	1	1	3	2	7	57	2	0	1	19	0	0		57	tld	1	1	1	3	7	0	1	0	2	2	0
2	4	2	1	1	2	2	2	1	2	2	2	2	2	0	2	4	2	7	96	2	0	1	19	0	0		96	tld	1	1	1	3	7	0	1	0	2	2	0
1	2	2	1	2	2	2	2	2	2	2	2	2	2	0	2	3	3	5	36	2	0	1	19	0	0		36	tld	1	1	1	3	7	0	1	0	2	2	0
1	4	1	0	1	2	1	2	1	2	2	2	2	1	1	1	3	3	4	12	2	0	1	19	0	0	320	12	tld	1	1	1	3	7	0	3	1	1	2	0
2	3	2	1	2	3	2	2	2	2	2	2	2	2	0	2	2	2	5	72	2	0	1	19	0	0	748	72	tld	1	1	1	3	7	0	1	0	2	2	0
2	2	2	1	2	5	2	2	2	2	2	2	2	2	0	2	3	3	5	120	2	0	1	19	0	0	1055	120	tld	1	1	1	3	7	0	1	0	2	2	0
2	2	2	1	5	2	2	2	2	2	2	2	2	2	0	2	3	3	4	144	2	0	1	19	0	0	900	144	tld	1	1	1	3	7	0	1	0	2	2	0
1	4	1	0	2	4	2	2	2	2	2	2	2	1	1	1	3	3	4	24	2	0	1	19	0	0	370	24	tld	1	1	1	3	7	0	1	0	2	2	0
2	2	2	1	1	2	2	2	1	2	2	2	2	1	1	1	3	2	7	208	2	0	1	20	0	0		208	tld	1	1	1	3	7	0	1	0	2	1	0
2	2	4	0	2	5	2	2	2	2	2	2	2	2	0	2	2	3	2	118	2	0	1	20	0	0		118	tld	1	1	1	3	6	1	1	0	2	2	0
1	2	2	1	1	2	2	2	1	1	1	2	2	1	1	1	3	3	7	120	2	0	1	20	0	0		120	tld	1	1	1	3	7	0	1	0	2	2	0
1	3	5	0	1	4	2	2	1	2	2	2	2	2	0	2	3	2	3	180	2	0	1	20	0	0		180	tld	1	1	1	3	6	1	1	0	2	2	0
2	4	2	1	1	4	2	2	2	2	2	2	2	2	0	1	3	3	7	75	2	0	1	20	0	0		75	tld	1	1	1	3	7	0	1	0	2	2	0
2	2	2	1	2	4	2	2	2	2	2	2	2	2	0	2	3	3	77	60	2	0	1	20	0	0		60	tld	1	1	1	3	6	1	1	0	2	2	0
1	2	2	1	2	3	2	2	2	2	1	2	2	1	1	1	3	2	7	207	2	0	1	20	0	0		207	tld	1	1	1	3	7	0	1	0	2	2	0
2	3	2	1	2	2	2	2	2	2	2	2	2	2	0	2	3	2	7	85	2	0	1	20	0	0		85	tld	1	1	1	3	7	0	1	0	2	1	0
1	3	2	1	2	2	2	2	2	2	2	2	2	2	0	1	3	2	7	181	2	0	1	20	0	0		181	ABC/3TC/DTG	1	5	2	3	6	1	1	0	2	2	0
2	2	5	0	2	2	2	2	2	2	2	2	2	2	0	2	2	2	7	66	2	0	1	20	0	0		66	tld	1	1	1	3	7	0	1	0	2	2	0
2	2	3	0	1	1	2	2	1	2	2	1	1	2	0	1	3	77	7	36	2	0	1	20	0	0		36	tld	1	1	1	3	7	0	1	0	2	2	0
1	2	2	1	1	2	2	2	2	2	2	2	2	2	0	1	3	2	7	168	2	0	1	20	0	0		168	tld	1	1	1	3	7	0	1	0	2	2	0
1	3	2	1	1	2	2	2	1	2	1	2	2	2	0	1	3	2	7	38	2	0	1	20	0	0		38	tld	1	1	1	3	7	0	1	0	2	2	0
2	3	2	1	2	2	2	2	2	2	2	2	2	1	1	1	3	1	7	32	2	0	1	20	0	0		32	tld	1	1	1	3	7	0	1	0	2	2	0
1	3	2	1	1	2	2	2	1	1	1	2	2	1	1	1	3	2	5	48	2	0	1	20	0	0		48	tld	1	1	1	3	4	1	1	0	2	2	0
1	3	5	0	1	2	2	2	1	2	1	2	1	1	1	1	3	2	5	47	2	0	1	20	0	0		47	tld	1	1	1	3	7	0	1	0	2	2	0
1	3	2	1	2	7	2	2	2	2	1	1	2	2	0	1	1	3	2	108	2	0	1	20	0	0		84	tld	1	1	1	3	6	1	1	0	2	2	0
1	2	2	1	2		2	2	2	1	1	2	2	1	1	1	3	3	4	264	2	0	1	20	0	0		264	tld	1	1	1	3	6	1	1	0	2	2	0
1	3	2	1	2	13	1	2	2	1	1	2	2	1	1	1	3	3	7	72	2	0	1	20	0	0		72	tld	1	1	1	3	5	1	1	0	2	2	0
2	3	1	0	2	10	1	2	2	2	2	2	2	2	0	2	4	3	5	24	2	0	1	20	0	0		24	tld	1	1	1	3	5	1	2	1	2	2	0
2	2	2	1	2	6	2	2	2	2	2	2	2	2	0	2	3	3	4	108	2	0	1	20	0	0		108	tld	1	1	1	3	4	1	1	0	2	2	0
1	2	2	1	1	2	2	2	1	2	2	2	2	2	0	2	3	3	5	108	2	0	1	20	0	0	599	108	tld	1	1	1	3	7	0	1	0	2	2	0
2	2	2	1	2	3	2	2	2	2	2	2	2	2	0	2	3	3	5	60	2	0	1	20	0	0	544	60	tld	1	1	1	3	7	0	1	0	2	2	0
2	3	2	1	1	3	2	2		2	2	2	2	2	0	2	3	2	7	48	2	0	1	20	0	0	260	48	tld	1	1	1	3	7	0	1	0	2	2	0
2	2	2	1	2	5	2	2	2	2	2	2	1	2	0	2	3	3	4	108	2	0	1	20	0	0	1476	108	tld	1	1	1	3	5	1	1	0	2	2	0
2	4	1	0	1	1	2	2	1	2	2	2	2	2	0	2	3	3	4	48	2	0	1	20	0	0	233	48	AZT/3TC/DTG	1	4	2	3	7	0	1	0	2	2	0
1	4	1	0	2	1	2	1	2	2	2	2	2	1	1	1	2	2	5	64	2	0	1	20	0	0	373	64	tld	1	1	1	3	7	0	1	0	2	2	0
1	2	2	1	1	3	2	2	2	2	2	2	2	1	1	1	3	1	5	48	2	0	1	20	0	0	381	48	tld	1	1	1	1	7	0	1	0	2	2	0
1	4	2	1	1	3	2	2	1	2	1	2	2	1	1	1	3	3	4	36	2	0	1	20	0	0	1021	36	tld	1	1	1	3	7	0	1	0	2	1	0
2	3	5	0	1	4	2	2		2	2	2	2	1	1	1	3	2	7	72	2	0	1	20	0	0		72	tld	1	1	1	3	4	1	1	0	2	2	0
1	3	2	1	1	6	2	2		2	2	2	2	2	0	2	2	2	7	84	2	0	1	20	0	0	464	94	tld	1	1	1	3	7	0	1	0	2	2	0
1	3	1	0	1	3	2	2		2	2	2	2	2	0	2	3	2	7	71	2	0	1	20	0	0	340	71	tld	1	1	1	3	4	1	1	0	2	2	0
1	3	1	0	2	0	2	1	2	2	2	2	2	1	1	1	3	2	7	35	2	0	1	20	0	0		35	tld	1	1	1	3	7	0	1	0	2	2	0
1	1	2	1	1	1	2	1	1	2	1	2	2	1	1	1	3	2	7	125	2	0	1	21	0	0		125	tld	1	1	1	3	7	0	1	0	2	2	0
2	2	3	0	2	1	2	2	2	2	2	2	2	2	0	2	3	3	5	132	2	0	1	21	0	0	610	132	tld	1	1	1	3	6	1	1	0	2	2	0
2	2	2	1	2	2	2	2	2	2	2	2	2	1	1	1	3	2	7	160	2	0	1	21	0	0	610	160	tld	1	1	1	3	7	0	1	0	2	2	0
1	2	2	1	2	4	1	2	2	2	2	2	2	1	1	1	3	3	4	152	2	0	1	21	0	0	689	152	tld	1	1	1	3	7	0	1	0	2	2	0
1	1	2	1	1	4	2	2	2	2	1	2	2	2	0	1	3	2	7	150	2	0	1	22	0	0		150	tld	1	1	1	3	7	0	1	0	2	2
2	2	2	1	2	14	2	2	2	2	2	2	2	2	0	2	3	1900-01-03	4	108	2	0	1	23	0	0		108	tld	1	1	1	3	3	1	1	0	2	2	0
1	2	2	1	2	5	2	2	2	2	2	2	2	2	0	2	3	2	3	84	2	0	1	24	0	0		84	tld	1	1	1	3	6	1	1	0	2	2	0
2	1	2	1	2	2	2	2	2	2	2	2	2	2	0	2	3	2	7	31	2	0	1	24	0	0		31	tld	1	1	1	3	7	0	1	0	2	2	0
1	4	2	1	1	2	1	2	1	2	2	2	2	1	1	1	3	2	7	28	2	0	1	24	0	0		28	tld	1	1	1	3	7	0	1	0	2	2	0
2	2	2	1	2	2	2	2	1	2	2	2	2	2	0	2	3	2	5	69	2	0	1	24	0	0		69	tld	1	1	1	3	6	1	1	0	2	2	0
1	2	2	1	2	6	2	2	2	2	2	2	2	2	0	2	3	2	5	168	2	0	1	25	0	0		168	tld	1	1	1	3	6	1	1	0	2	2	0
2	2	1	0	2	2	2	2	2	2	2	2	2	2	0	1	3	1	7	156	2	0	1	25	0	0		156	tld	1	1	1	3	7	0	1	0	2	2	0
1	2	2	1	2	3	2	2	2	2	2	2	2	1	1	1	3	3	5	84	2	0	1	25	0	0	879	84	tld	1	1	1	3	7	0	1	0	2	2	0
1	1	2	1	1	2	2	2	2	2	1	2	2	1	1	1	2	2	7	65	2	0	1	26	0	0		65	tld	1	1	1	3	7	0	1	0	2	2	0
1	2	2	1	1	3	1	2		2	2	2	2	2	0	2	3	3	4	72	2	0	1	26	0	0	359	72	tld	1	1	1	3	7	0	1	0	2	2	0
2	4	2	1	1	3	1	2	1	2	2	2	2	2	0	2	3	2	7	56	2	0	1	28	0	0		56	tld	1	1	1	3	7	0	1	0	2	2	0
2	3	2	1	2	4	2	2	2	2	2	2	2	2	0	2	2	2	77	117	2	0	1	28	0	0		117	tld	1	1	1	3	7	0	1	0	2	2	0
2	2	2	1	2	3	2	2		2	2	2	2	2	0	2	3	2	7	84	2	0	1	30	0	0	956	84	tld	1	1	1	1	7	0	1	0	2	2	0
2	4	3	0	1	4	2	2	1	2	2	2	2	2	0	2	3	3	7	171	2	0	1	32	0	0		159	tld	1	1	1	3	7	0	1	0	2	2	0
1	3	2	1	2	2	2	2	2	2	1	2	2	1	1	1	3	2	4	60	2	0	1	32	0	0	520	60	tld	1	1	1	3	5	1	3	1	1	2	0
1	3	2	1	1	0	2	2	1	1	1	2	2	1	1	1	2	1	7	65	2	0	1	33	0	0		65	tld	1	1	1	3	7	0	1	0	2	2	0
2	2	2	1	2	2	1	2	2	2	2	2	2	2	0	2	3	2	7	194	2	0	1	34	0	0		194	tld	1	1	1	3	7	0	1	0	2	2	0
2	2	2	1	2	2	1	2	2	2	2	2	2	2	0	2	2	1	4	84	2	0	1	34	0	0		84	tld	1	1	1	3	7	0	1	0	2	2	0
1	3	2	1	1	10	1	2	1	2	2	2	2	2	0	2	3	3	5	36	2	0	1	34	0	0		36	tld	1	1	1	3	5	1	2	1	2	2	0
1	2	2	1	1	3	1	2	1	2	2	2	2	2	0	2	1	2	4	176	2	0	1	35	0	0		176	tld	1	1	1	3	7	0	1	0	2	2	0
1	4	4	0	1	3	2	2	1	1	1	1	1	1	1	1	4	3	5	108	2	0	1	37	0	0	466	108	AZT/3TC/DTG	1	4	2	3	6	1	1	0	2	2	0
1	3	2	1	2	3	2	2	2	2	2	2	2	2	0	1	3	1	4	96	2	0	1	40	0	0		96	tld	1	1	1	3	5	1	1	0	2	2	0
1	2	2	1	2	5	2	2	2	2	2	2	2	1	1	1	3	2	7	188	2	0	1	40	0	0		188	tld	1	1	1	3	6	1	1	0	2	2	0
2	3	1	0	1	3	2	2		2	2	2	2	2	0	2	3	2	7	66	2	0	1	41	0	0	886	66	tld	1	1	1	1	5	1	1	0	2	2	1
1	2	2	1	1	6	2	2	2	2	2	2	2	2	0	2	3	77	3	180	2	0	1	45	0	0		180	tld	1	1	1	3	6	1	2	1	2	2	0
2	1	4	0	2	16	1	2	2	2	2	2	2	2	0	2	3	2	6	48	2	0	1	53	0	0		48	tld	1	1	1	3	6	1	2	1	2	2	0
1	2	2	1	2	3	2	2	2	2	2	2	2	2	0	2	3	3	5	84	2	0	1	53	0	0	467	84	AZT/3TC/DTG	1	4	2	3	7	0	1	0	2	2	0
1	3	2	1	1	2	2	2	1	1	1	1	1	1	1	1	3	1	4	65	2	0	1	54	0	0		65	tld	1	1	1	3	7	0	1	0	2	2	0
1	2	2	1	2	7	2	2	2	2	2	2	2	2	0	2	3	3	2	108	2	0	1	55	0	0		108	tld	1	1	1	1	4	1	1	0	2	2	0
2	3	2	1	2	6	2	2	2	2	2	2	2	2	0	2	3	3	2	180	2	0	1	55	0	0		180	tld	1	1	1	3	6	1	1	0	2	2	0
2	3	1	0	1	0	2	1		2	1	2	1	2	0	2	3	2	7	48	2	0	1	56	0	0		48	tld	1	1	1	1	7	0	1	0	2	2	0
1		2	1	2	2	2	2	2	2	2	2	2	2	0	2	3	1	5	12	2	0	1	57	0	0		12	tld	1	1	1	3	4	1	1	0	2	2	0
2	1	1	0	2	4	2	2	2	2	1	2	2	1	1	1	3	3	7	26	2	0	1	59	0	0		26	tld	1	1	1	3	7	0	1	0	2	2	0
1	2	2	1	2	12	2	2	2	2	2	2	2	2	0	2	3	3	6	132	2	0	1	60	0	0		132	tld	1	1	1	3	4	1	1	0	2	2	0
2	2	4	0	2	3	1	2	2	2	2	2	2	2	0	1	2	77	7	90	2	0	1	62	0	0		90	tld	1	1	1	3	7	0	1	0	2	2	0
1	3	2	1	1	5	2	2	1	2	2	2	2	2	0	2	3	2	3	204	2	0	1	74	0	0		204	tld	1	1	1	3	6	1	1	0	2	2	0
1	3	1	0	2	4	2	2	2	2	2	2	2	2	0	2	3	2	7	62	1	1	1	77	0	0		62	tld	1	1	1	3	6	1	2	1	2	2	0
2	2	5	0	2	1	2	2	2	2	2	2	2	2	0	2	3	3	5	48	2	0	1	77	0	0	587	48	tld	1	1	1	3	7	0	1	0	2	2	0
2	3	2	1	2	6	2	2	2	2	2	2	2	2	0	2	3	3	7	84	2	0	1	78	0	0		78	tld	1	1	1	3	6	1	2	1	2	2	0
1	2	4	0	2	4	2	2	2	2	2	2	2	2	0	2	3	3	5	84	2	0	1	80	0	0		84	tld	1	1	1	3	6	1	1	0	2	2	0
1	3	2	1	2	3	2	2	2	2	2	2	2	2	0	2	3	3	7	132	2	0	1	85	0	0		132	tld	1	1	1	3	6	1	1	0	2	2	0
2	3	2	1	2	7	2	2	2	2	2	2	2	2	0	2	3	3	7	48	2	0	1	88	0	0		48	tld	1	1	1	3	6	1	1	0	2	2	0
2	3	2	1	1	2	2	2	1	2	2	2	2	2	0	1	3	2	7	48	2	0	1	93	0	0	731	48	tld	1	1	1	3	7	0	1	0	2	2	0
2	1	2	1	2	4	2	2	2	2	2	2	2	2	0	2	3	3	7	66	2	0	1	104	0	0		66	tld	1	1	1	3	7	0	1	0	2	2	0
2	3	2	1	2	4	2	2	1	2	2	2	1	2	0	1	3	3	7	172	2	0	1	106	0	0		172	tld	1	1	1	3	6	1	1	0	2	2	0
2	2	3	0	2	3	2	2	2	2	2	2	2	2	0	2	3	3	4	36	2	0	1	107	0	0		36	tld	1	1	1	3	7	0	1	0	2	2	0
2	1	2	1	1	4	2	2	2	2	2	2	2	2	0	2	3	2	7	97	2	0	1	115	0	0		97	tld	1	1	1	3	7	0	1	0	2	2	0
1	3	1	0	2	13	2	2	2	2	2	2	2	2	0	2	3	1	5	48	2	0	1	117	0	0		48	tld	1	1	1	3	6	1	1	0	2	2	0
2	2	5	0	2	1	2	2	2	2	2	2	2	2	0	1	2	1	7	121	2	0	1	120	0	0		121	tld	1	1	1	3	5	1	1	0	2	2	0
2	2	2	1	2	9	2	2	2	2	2	2	2	2	0	2	3	2	7	144	2	0	1	131	0	0		144	tld	1	1	1	3	6	1	1	0	2	2	0
2	2	2	1	1	2	2	2	2	2	2	2	2	1	1	1	1	1	2	73	2	0	1	136	0	0		73	tld	1	1	1	3	5	1	1	0	1	2	0
1	1	2	1	2	2	2	2	2	1	1	1	1	1	1	1	3	2	7	88	2	0	3	138	0	0		138	tld	1	1	1	3	6	1	1	0	2	2	0
2		2	1	1	4	2	2	2	2	2	2	2	2	0	2	3	2	7	192	2	0	1	143	0	0		192	tld	1	1	1	3	7	0	1	0	2	2	0
1	2	2	1	2	3	2	2	2	2	1	2	2	1	1	1	3	2	7	187	2	0	1	146	0	0		187	tld	1	1	1	3	6	1	2	1	2	2	0
1	4	2	1	1	4	1	1	1	2	2	2	2	2	0	1	3	3	7	64	2	0	1	148	0	0		64	tld	1	1	1	3	5	1	1	0	2	2	0
2	3	2	1	2	12	2	2	2	2	2	2	2	2	0	2	3	3	7	156	2	0	1	148	0	0		156	tld	1	1	1	3	6	1	2	1	2	2	0
1	4	2	1	1	4	1	2	1	2	2	2	2	1	1	1	3	2	7	85	2	0	1	171	0	0		85	tld	1	1	1	3	7	0	2	1	2	2	0
2	1	2	1	1	4	2	2	1	2	2	2	2	2	0	2	3	2	7	67	2	0	1	172	0	0		67	tld	1	1	1	3	6	1	1	0	2	2	0
1	3	2	1	2	8	2	2	2	2	2	2	2	2	0	2	3	3	6	96	2	0	1	174	0	0		96	tld	1	1	1	3	4	1	1	0	2	2	0
2	2	2	1	2	14	2	2	2	2	2	2	2	2	0	2	3	3	4	48	2	0	1	201	0	1		48	tld	1	1	1	3	4	1	1	0	2	2	0
2	3	2	1	1	3	2	2	1	2	2	2	2	2	0	2	3	1	7	43	2	0	3	210	0	1		43	tld	1	1	1	3	6	1	1	0	2	1	0
2	1	2	1	1	2	2	2	2	2	2	2	2	2	0	1	2	2	7	75	2	0	1	220	0	1		75	tld	1	1	1	3	6	1	2	1	2	2	0
2	2	4	0	1	1	2	2		2	2	2	2	2	0	2	3	2	7	96	2	0	1	220	0	1	99	96	tld	1	1	1	1	7	0	1	0	2	2	0
2	3	4	0	2	1	2	1	2	2	2	2	2	2	0	2	2	1	3	48	1	1	1	226	0	1	785	48	tld	1	1	1	3	7	0	1	0	2	2	0
1	1	2	1	1	3	2	2	1	2	2	2	2	2	0	2	3	2	7	67	2	0	1	238	0	1		67	tld	1	1	1	3	4	1	1	0	2	2	0
1	2	2	1	1	3	2	2	1	2	1	2	2	1	1	1	3	2	6	119	2	0	1	253	0	1		119	tld	1	1	1	3	4	1	1	0	2	2	0
2	4	4	0	2	7	2	2	2	2	2	2	2	2	0	2	3		3	73	2	0	1	308	0	1		73	tld	1	1	1	3	6	1	1	0	2	2	0
2	2	5	0	2	2	2	2	1	2	2	2	2	1	1	1	2	1	7	180	2	0	1	311	0	1		180	tld	1	1	1	3	7	0	1	0	2	2	0
2	1	1	0	2	4	1	2	2	2	2	2	2	2	0	2	3	2	7	68	2	0	1	388	0	1		68	tld	1	1	1	3	7	0	1	0	2	2	0
1	3	2	1	1	4	2	2	1	2	1	2	2	1	1	1	3	2	5	48	2	0	1	391	0	1		48	tld	1	1	1	3	7	0	1	0	2	2	0
1	3	2	1	1	2	2	2	1	2	1	2	2	2	0	1	2	2	7	162	2	0	1	394	0	1		162	tld	1	1	1	3	7	0	1	0	2	2	0
1	2	2	1	2	4	2	2	2	2	2	2	2	2	0	2	3	3	5	168	2	0	1	404	0	1		168	tld	1	1	1	3	6	1	1	0	2	2	1
2	1	1	0	2	3	2	2	2	2	2	2	1	2	0	2	3	2	7	32	2	0	1	417	0	1		32	tld	1	1	1	3	7	0	1	0	2	2	0
1	1	2	1	1	2	2	2	2	2	2	2	2	2	0	1	2	1	7	52	2	0	1	426	0	1		52	tld	1	1	1	3	5	1	2	1	2	2	0
1		2	1	1	4	1	2	1	2	2	2	2	2	0	1	3	1	4	151	2	0	1	440	0	1		151	tld	1	1	1	3	5	1	1	0	2	2	0
2	1	5	0	2	5	2	2	2	2	2	2	2	2	0	2	2	1	3	132	2	0	1	447	0	1		132	tld	1	1	1	3	6	1	1	0	2	2	0
1	1	1	0	1	5	2	2	2	2	2	2	2	1	1	1	3	2	7	23	2	0	1	581	0	1		23	tld	1	1	1	3	7	0	1	0	2	2	1
2	3	2	1	2	3	2	2	2	2	2	2	2	2	0	2	3	77	3	64	2	0	1	793	0	1		64	tld	1	1	1	3	6	1	1	0	2	2	0
2	2	2	1	2	5	2	2	2	2	2	2	2	2	0	2	3	2	7	180	2	0	1	811	0	1		180	tld	1	1	1	3	6	1	1	0	2	2	0
2	2	4	0	1	1	1	2	1	2	2	2	2	2	0	2	3	2	7	50	2	0	1	832	0	1		50	tld	1	1	1	3	7	0	1	0	2	2	0
1	3	1	0	2	5	2	2	2	2	2	2	2	2	0	2	3	3	3	120	2	0	1	918	0	1		120	tld	1	1	1	3	6	1	1	0	2	2	0
2	1	2	1	1	2	2	2	2	2	2	2	2	2	0	2	3	2	6	57	2	0	1	1139	1	1		57	tld	1	1	1	3	3	1	2	1	2	2	0
1	2	1	0	2	4	2	2	2	2	2	2	2	2	0	2	3	3	4	48	2	0	1	1150	1	1		48	tld	1	1	1	3	6	1	1	0	2		0
1	3	2	1	2	2	1	2	2	2	1	1	1	1	1	1	3	77	77	36	2	0	1	1175	1	1		36	tld	1	1	1	3	5	1	3	1	2	2	0
2	3	1	0	2	6	2	2	2	2	2	2	2	2	0	2	4	2	7	12	1	1	1	1180	1	1		12	tld	1	1	1	3	4	1	2	1	1	2	0
1	1	2	1	2	12	2	2	2	1	1	1	1	1	1	1	3	3	6	60	2	0	1	1216	1	1		60	tld	1	1	1	3	6	1	1	0	2	2	0
2	4	2	1	1	2	2	2	1	2	2	2	2	2	0	2	3	2	7	36	2	0	1	1410	1	1		36	tld	1	1	1	3	5	1	1	0	2	2	0
1	4	2	1	1	10	2	2	1	2	2	2	2	2	0	2	3	3	3	72	2	0	1	1727	1	1		72	tld	1	1	1	3	5	1	1	0	2	2	0
1	2	2	1	2	6	2	2	2	1	1	2	2	2	0	2	3	3	6	132	2	0	1	1727	1	1		132	tld	1	1	1	3	6	1	2	1	2	2	0
1	1	2	1	1	1	2	2	1	2	2	2	2	2	0	1	3	2	7	148	2	0	1	1879	1	1		148	tld	1	1	1	3	6	1	2	1	2	2	0
1	1	2	1	1	2	2	2	1	2	1	2	2	1	1	1	3	2	7	100	2	0	1	3236	1	1		100	tld	1	1	1	3	4	1	1	0	2	2	0
1	1	1	0	1	3	1	2	2	1	1	1	1	1	1	1	3	2	7	41	2	0	1	3282	1	1		41	tld	1	1	1	3	4	1	2	1	2	2	0
2	1	2	1	2	2	2	2	2	2	2	2	2	1	1	1	3	2	7	201	2	0	1	4189	1	1		201	tld	1	1	1	3	5	1	2	1	2	2	0
1	1	2	1	2	3	2	2	2	2	2	2	2	2	0	2	2	2	7	75	1	1	1	7890	1	1		75	tld	1	1	1	3	5	1	3	1	2	2	0
2	3	1	0	2	5	2	2	2	2	2	2	2	2	0	2	2	2	5	24	2	0	1	8300	1	1	680	24	AZT/3TC/DTG	1	4	2	3	7	0	1	0	2	2	0
1	4	2	1	1	2	2	2	1	2	1	2	2	1	1	1	1	1	2	222	2	0	1	12012	1	1		222	tld	1	1	1	3	5	1	1	0	2	2	0
2	2	2	1	2	10	2	2	2	2	2	2	2	2	0	2	2	2	4	60	2	0	1	18500	1	1		60	tld	1	1	1	3	6	1	2	1	2	2	0
2	1	3	0	1	3	1	2	1	2	2	2	2	1	1	1	3	2	7	40	2	0	1	19184	1	1		40	tld	1	1	1	3	5	1	1	0	2	2	0
1	1	3	0	2	1	1	2	2	2	1	2	1	2	0	1	3	2	7	59	2	0	1	49300	1	1		59	tld	1	1	1	3	6	1	1	0	2	2	0
1	2	2	1	2	7	2	2	2	2	2	2	2	2	0	2	3	3	4	108	2	0	1	100000	1	1		108	tld	1	1	1	3	3	1	2	1	2	2	0
2	3	1	0	2	2	2	2	2	2	2	2	2	2	0	2	2	2	3	12	2	0	1	171081	1	1	320	12	tld	1	1	1	3	7	0	1	0	2	2	0
1	4	2	1	2	5	2	2	1	2	2	2	2	2	0	2	3	3	7	60	2	0	1	199273	1	1		60	tld	1	1	1	3	5	1	1	0	2	2	0
2	3	1	0	2	6	2	2	2	2	2	2	2	2	0	2	3	2	6	48	2	0	1	250000	1	1		48	tld	1	1	1	3	5	1	2	1	2	2	0
1	3	2	1	2	3	2	2	2	2	2	2	2	2	0	2	2	2	4	144	2	0	1	460978	1	1	445	144	tld	1	1	1	3	7	0	1	0	2	2	0
1	1	3	0	2	2	2	2	2	2	2	2	2	2	0	2	2	2	4	24	2	0	1	611000	1	1		24	AZT/3TC/DTG	1	4	2	3	7	0	1	0	2	2	0
2	2	5	0	2	2	1	2	2	2	2	2																	tld	1	1	1	3	7	0	1	0	2	2	0
